# Supplementary material for: The Spatial Signature of Glioblastoma: A Statistical Re-Assessment of Anatomical Distribution Based on Methylation Subtypes
Source: Cells. 2026 Jan 19;15(2):175. doi: 10.3390/cells15020175 (PMC12840343; doi:10.3390/cells15020175)
Supplement: Supplementary file 1 [file cells-15-00175-s001.zip]

Archive with 8 entries (8 files):
- Figure S1_Example 1 of image registration to SRI-space and segmentation.png.png
- Figure S2_Example2 of image registration to SRI-space and segmentation.png
- Figure S3_Example 3 of image registration to SRI-space and segmentation.png
- Figure S4_RTKI vs. RKTII_Differential map & Raw p-value_(all subcompartments).png
- Figure S5_MES vs. RTKI_Differential map & Raw p-value_(all subcompartments).png
- Figure S6_MES vs. RTKII_Differential map & Raw p-value_(all subcompartments).png
- Figure S7_MGMT methylated vs. unmethylated_Differential map & Raw p-value_(all subcompartments).png
- TableS1_ADIFFI_MultiAnalysis_Results.xlsx
