# Supplementary material for: The Spatial Signature of Glioblastoma: A Statistical Re-Assessment of Anatomical Distribution Based on Methylation Subtypes
Source: Cells. 2026 Jan 19;15(2):175. doi: 10.3390/cells15020175 (PMC12840343; doi:10.3390/cells15020175)
Supplement: Supplementary file 1 [file cells-15-00175-s001.zip › TableS1_ADIFFI_MultiAnalysis_Results.xlsx]

## Sheet: All_Results
Tumor_Region	Comparison	Labels	Group1_N	Group2_N	N_Permutations	Cluster_Threshold_Voxels	Actual_Cluster_Size_Voxels	N_Significant_Clusters	Min_Raw_Pvalue	Raw_Sig_Voxels	Significant
Edema	MES vs RTK1	2	85	69	500	27920.6	35971	1	3.64802e-05	55758	Yes
Tumor Core	MES vs RTK1	1+3	85	69	500	26059.4	0	0	0.0102979	2159	No
Tumor Core	MES vs RTK2	1+3	85	54	500	21587.4	0	0	0.00445539	12155	No
Tumor Core	MGMT Methylated vs Unmethylated	1+3	111	114	500	28719.3	0	0	0.000623344	19312	No
Tumor Core	RTK1 vs RTK2	1+3	69	54	500	14910.8	0	0	0.00217955	10475	No
Whole Tumor	MES vs RTK1	1+2+3	85	69	500	55561.3	0	0	6.42533e-05	63933	No
Whole Tumor	MES vs RTK2	1+2+3	85	54	500	55325.8	0	0	0.000376686	47089	No
Whole Tumor	MGMT Methylated vs Unmethylated	1+2+3	111	114	500	57837.9	0	0	4.01839e-05	50583	No
Whole Tumor	RTK1 vs RTK2	1+2+3	69	54	500	45650.3	0	0	0.000164815	49337	No
Edema	MES vs RTK2	2	85	54	500	30832.1	0	0	0.000571284	18759	No
Edema	MGMT Methylated vs Unmethylated	2	111	114	500	35248.9	0	0	0.000186752	33870	No
Edema	RTK1 vs RTK2	2	69	54	500	20692.1	0	0	0.000448638	23892	No

## Sheet: Significant_Only
Tumor_Region	Comparison	Labels	Group1_N	Group2_N	N_Permutations	Cluster_Threshold_Voxels	Actual_Cluster_Size_Voxels	N_Significant_Clusters	Min_Raw_Pvalue	Raw_Sig_Voxels	Significant
Edema	MES vs RTK1	2	85	69	500	27920.6	35971	1	3.64802e-05	55758	Yes
